# Supplementary material for: NIR-II fluorescence projection technology for augmented-reality surgical navigation
Source: Natl Sci Rev. 2026 Mar 13;13(9):nwag158. doi: 10.1093/nsr/nwag158 (PMC13166876; doi:10.1093/nsr/nwag158)
Supplement: nwag158_Supplemental_Files [file nwag158_supplemental_files.zip]

Archive with 3 entries (3 files):
- nwag158_revised_SI-0312.pdf
- Video1.mp4
- Video2.mp4
